# Supplementary material for: Analysis of Pesticide Residues on Fruit Using Swab Spray Ionization Mass Spectrometry
Source: Molecules. 2023 Sep 14;28(18):6611. doi: 10.3390/molecules28186611 (PMC10537605; doi:10.3390/molecules28186611)
Supplement: Supplementary file 1 [file molecules-28-06611-s001.zip]

Archive with 1 entries (1 files):
- molecules-2579050-supplementary.pdf
